# Supplementary material for: Wearable Biosensor with Molecularly Imprinted Conductive Polymer Structure to Detect Lentivirus in Aerosol
Source: Biosensors (Basel). 2023 Aug 31;13(9):861. doi: 10.3390/bios13090861 (PMC10527467; doi:10.3390/bios13090861)
Supplement: Supplementary file 1 [file biosensors-13-00861-s001.zip]

Archive with 3 entries (3 files):
- biosensors-13-00861-s001/biosensors-2513677-supplementary - for xml.pdf
- biosensors-13-00861-s001/Video S1_Spraying virus on polyaniline electrode.mp4
- biosensors-13-00861-s001/Video S2_Face mask sensor.mp4
